# Supplementary material for: In Silico and In Vitro Characterization of Bacillus velezensis P45: Screening for a Novel Probiotic Candidate
Source: Foods. 2025 Jun 30;14(13):2334. doi: 10.3390/foods14132334 (PMC12249262; doi:10.3390/foods14132334)
Supplement: Supplementary file 1 [file foods-14-02334-s001.zip]

Archive with 1 entries (1 files):
- foods-3695589-supplementary.pdf
